# Supplementary material for: Oxidation Resistance, Ablation Resistance, and Ablation Mechanism of HfC–B4C-Modified Carbon Fiber/Boron Phenolic Resin Ceramizable Composites
Source: Polymers (Basel). 2025 May 20;17(10):1412. doi: 10.3390/polym17101412 (PMC12114954; doi:10.3390/polym17101412)
Supplement: Supplementary file 1 [file polymers-17-01412-s001.zip]

Archive with 1 entries (1 files):
- polymers-3616559-supplementary.docx
